# Supplementary material for: How cutaneous leishmaniasis and treatment impacts in the patients’ lives: A cross-sectional study
Source: PLoS One. 2019 Jan 25;14(1):e0211374. doi: 10.1371/journal.pone.0211374 (PMC6347173; doi:10.1371/journal.pone.0211374)
Supplement: S1 File — (XLSX) [file pone.0211374.s001.xlsx]

## Sheet: Planilha1
G1	G2	G3	PF4	PF5	PF6	PF7	E8	E9	E10	E11	O12	O13	Ec14	Ec15	Ec16	S17	S18	S19	IT20	IT21	IT22	SHS23	SHS24	SHS25	SHS26	SHS27	treatment	gender	maritalstatus	hospitalization	extraexpenses	Medicalconsultations	dailyhospital	Medicalexaminations	medication	transportation	Meals outside the home	caregivers	domesticservices	employees	bandage	Healthinsurance	Distance traveled for treatment	Number of consultations until diagnostic confirmation	injuries
0	0	0	0	1	3	0	0	1	0	0	0	0	1	0	0	0	0	0	0	0	0	0	0	1	0	0	1	1	2	0	1	0	0	0	1	1	0	0	0	0	1	1	0	2	2
1	0	1	0	1	0	0	2	1	0	0	0	0	0	0	0	0	0	0	2	2	4	0	2	3	0	0	1	1	0	1	1	1	0	1	0	1	0	0	0	0	1	0	1		1
1	4	0	0	2	4	2	1	3	3	2	1	0	4	0	0	0	0	0	2	2	4	0	0	0	3	0	1	0	0	0	1	0	0	0	0	1	1	0	0	0	1	0	0	1	1
1	3	1	3	3	3	2	3	4	0	3	4	3	3	3	0	3	4	0	1	2	4	1	1	1	4	0	1	1	0	0	1	0	0	1	0	1	1	0	0	0	0	0	0	1	2
1	4	0	0	0	0	0	0	0	0	0	4	4	0	4	0	0	0	0	2	2	1	0	0	3	0	0	1	0	4	0	1	0	0	0	0	0	1	0	0	0	1	0	2	1	1
1	4	0	2	3	3	0	0	3	0	2	3	3	3	0	0	0	0	0	0	1	3	0	0	2	1	3	1	0	0	0	1	1	0	0	1	1	1	0	0	0	0	1	2	0	1
1	4	1	1	4	4	0	0	4	0	0	3	4	0	0	0	0	0	0	0	3	0	1	1	3	4	4	1	1	0	0	1	0	0	0	0	1	0	0	0	0	1	0	1	1	1
1	1	1	2	2	1	0	0	0	0	0	0	0	1	0	0	0	0	0	2	0	1	0	0	2	0	0	1	0	4	0	1	0	0	0	0	0	0	0	0	0	1	0	0	1	1
2	1	0	2	3	4	2	3	3	1	2	4	4	3	3	3	0	3	0	1	2	3	0	0	3	1	2	1	1	0	0	1	0	0	0	0	1	0	0	0	0	0	0	0	1	1
1	0	1	4	4	0	0	0	0	0	2	1	3	1	0	0	0	0	0	1	0	0	0	1	2	4	2	1	0	0	0	1	0	0	0	0	1	1	0	0	0	0	0	0	1	1
0	3	0	2	2	4	0	2	4	0	0	4	4	2	0	0	0	0	0	0	0	1	0	0	0	0	0	1	0	0	0	1	0	0	0	0	1	1	0	0	0	0	0	2	1	1
0	2	1	0	2	0	0	0	2	0	0	0	0	0	0	0	0	0	0	0	2	3	0	2	2	2	0	1	1	4	0	1	0	0	0	0	0	1	0	0	1	0	0	2	1	1
2	3	0	0	3	4	2	3	3	0	3	3	0	3	0	0	0	0	0	0	2	0	1	0	3	4	0	1	1	4	0	1	0	0	0	0	0	1	0	0	0	0	0	2	1	2
2	0	0	0	2	0	0	2	0	0	1	0	3	4	0	0	0	3	0	1	0	2	1	0	1	0	4	1	0	0	0	0	0	0	0	0	0	0	0	0	0	0	0	1	1	1
2	3	1	0	1	3	2	2	0	0	0	4	4	0	3	0	0	2	0	2	2	0	0	0	0	0	4	1	1	4	0	1	0	0	0	0	1	1	0	0	0	0	0	2	1	1
0	0	1	0	4	0	0	0	2	0	0	0	3	3	2	0	0	0	0	0	0	0	2	1	1	0	1	1	1	1	0	0	0	0	0	0	0	0	0	0	0	0	0	2	1	1
2	4	1	0	4	0	2	4	4	4	3	4	4	3	3	0	0	0	0	1	0	0	0	0	0	4	4	1	1	0	0	1	0	0	0	0	1	1	0	0	0	0	0	1	1	1
1	0	1	0	0	0	0	0	1	0	0	2	0	3	0	0	0	1	0		1	0	0	0	0	0	3	1	1	4	0	1	0	0	0	0	1	1	0	0	0	1	0	1	1	1
0	0	0	2	2	0	0	0	2	0	0	0	0	4	0	0	4	0	0	1	2	2	2	2	0	4	0	1	0	2	0	1	0	0	0	1	1	0	0	0	0	0	1	0	1	1
0	0	0	0	0	0	0	0	2	0	0	2	0	1	0	0	0	0	0	0	0	0	0	0	0	4	4	1	1	1	0	1	0	0	0	0	1	1	0	0	0	1	0	0	1	1
2	4	1	1	3	4	2	3	1	0	0	0	1	1	1	0	3	4	0	1	4	4	3	3	3	0	0	1	0	1	0	1	0	0	0	1	1	0	0	0	0	0	1	0	2	2
0	3	0	0	2	3	0	2	3	0	0	4	4	0	0	0	0	0	0	0	0	0	0	0	0	0	4	1	0	3	0	1	0	0	1	0	1	0	0	1	0	1	1	0	2	1
0	1	0	0	2	1	2	0	2	0	0	4	0	1	0	0	0	0	0	0	0	0	0	0	1	0	0	1	1	0	0	1	0	0	0	1	0	0	0	0	1	1	0	0	1	1
0	4	0	0	4	4	4	0	4	0	0	4	4	3	0	0	0	0	0	1	4	3	1	1	3	4	0	1	1	1	0	1	0	0	0	1	0	0	0	0	0	0	0	1	1	1
1	0	1	0	2	0	0	2	0	2	0	0	0	0	0	0	0	2	2	1	0	0	0	0	1	0	0	1	1	0	0	1	0	0	0	0	1	1	0	0	0	0	1	1	0	2
0	1	0	2	2	0	0	0	2	0	0	0	1	4	0	0	0	0	0	1	2	2	0	0	1	2	0	1	0	0	0	1	0	0	0	0	1	1	0	0	1	1	1	1	1	1
0	3	1	0	2	0	0	2	2	0	0	3	3	3	2	0	0	0	0	1	0	0	0	0	2	0	3	1	1	0	0	1	0	0	0	0	1	0	0	0	0	0	0	2	0	1
2	4	1	3	4	4	2	0	4	0	0	4	4	3	3	0	0	2	0	2	1	3	0	0	0	2	4	1	1	0	0	1	0	0	0	1	1	1	0	0	0	1	0	2	1	1
1	0	1	0	2	0	0	0	0	0	0	0	0	1	0	0	0	0	0	1	0	0	1	1	4	0	4	1	1	4	0	0	0	0	0	0	0	0	0	0	0	0	0	1	1	1
2	0	0	0	3	0	0	0	2	0	2	3	0	2	0	0	0	3	0	0	0	0	1	1	0	0	4	1	1	0	0	1	0	0	1	1	1	1	0	0	0	0	1	1	1	1
1	3	0	0	3	4	0	2	1	0	0	4	4	3	0	4	3	4	0	0	4	4	0	4	0	1	0	1	0	1	0	1	0	0	0	0	0	1	0	0	0	0	0	2	1	2
1	3	0	2	2	0	0	2	2	0	0	0	3	3	1	3	0	0	0	4	2	4	0	0	3	0	0	1	1	0	0	1	1	0	1	0	1	0	0	0	0	0	0	2	1	2
1	4	1	0	4	4	2	2	3	0	2	4	4	2	1	0	2	2	1	0	4	0	1	0	3	4	4	1	1	0	0	1	0	0	0	1	0	1	0	0	0	1	0	2	1	1
2	3	0	3	1	1	0	4	4	4	0	4	0	0	0	0	4	4	0	0	1	4	0	0	0	4	4	1	1	0	0	1	0	0	1	0	0	1	0	0	0	0	0	2	1	1
1	1	1	0	2	0	0	0	2	0	0	0	0	2	0	0	0	0	0	0	1	0	0	0	2	0	2	1	0	4	0	1	0	0	0	1	1	1	0	0	0	1	1	0	2	1
2	1	1	0	2	0	0	3	0	0	1	0	0	0	0	0	0	0	0	0	0	0	0	0	0	0	4	1	1	0	0	1	1	0	1	1	1	1	0	0	1	1	0	1	2	2
2	3	1	2	2	4	0	2	2	1	2	2	2	4	1	2	0	2	0	0	1	1	2	0	3	2	1	1	0	4	0	1	0	0	0	1	1	1	0	0	0	1	1	0	2	1
2	4	1	4	4	0	4	4	4	4	0	0	0	4	0	0	2	3	1	0	0	0	1	0	1	0	2	0	1	2	1	1	0	0	0	1	1	1	0	0	0	1	1	0	2	2
2	3	0	0	1	3	0	0	4	1	0	1	4	0	0	0	0	0	1	0	0	0	0	1	0	0	2	1	0	4	0	1	0	0	0	0	1	1	0	0	0	1	0	2	2	1
0	4	0	0	4	4	0	0	4	0	4	0	0	4	4	0	0	4	0	1	1	1	4	0	4	0	0	1	1	0	0	1	0	0	0	1	1	0	0	0	0	0	0	1	2	1
2	1	1	4	3	0	2	2	2	0	0	4	3	4	1	0	4	0	0	1	4	4	0	0	4	4	0	1	1	4	0	1	0	0	0	0	1	1	0	0	0	1	0	1	1	1
1	1	0	0	2	0	0	2	1	0	2	3	3	0	0	0	0	0	0	0	4	4	1	1	0	4	0	1	1	0	0	1	0	0	0	1	1	0	0	0	0	0	0	2	1	1
1	0	1	0	3	0	0	3	1	0	0	0	0	1	0	0	0	4	0	0	0	3	1	1	0	0	0	1	0	0	0	1	0	0	0	0	0	0	0	0	0	1	0	1	1	1
1	4	1	0	3	3	0	0	0	4	0	4	4	4	4	4	0	0	0	0	1	3	0	0	0	4	0	1	0	3	0	1	0	0	1	1	1	1	0	0	0	1	0	1	1	1
1	0	0	0	0	0	0	0	1	0	0	1	0	0	0	0	0	0	0	1	1	0	1	0	0	0	4	1	1	0	0	1	0	0	0	1	1	1	0	0	0	0	0	2	2	2
1	3	1	3	2	2	0	0	3	0	3	4	4	4	3	0	0	2	1	3	3	3	3	3	0	0	0	1	1	0	0	1	1	0	1	0	0	1	0	0	0	0	0	2	2	1
2	3	1	0	3	0	0	0	0	0	0	0	0	0	0	0	0	0	0	1	3	0	1	1	3	0	0	1	1	4	0	1	1	0	0	0	1	0	0	0	0	1	1	0	2	1
3	4	0	0	2	0	2	0	0	0	0	0	1	1	1	0	0	0	0	0	2	1	0	0	1	4	0	1	1	0	1	1	0	0	0	1	1	1	0	0	0	1	1	0	2	1
1	0	0	0	2	0	0	0	2	0	0	3	0	1	0	0	0	0	0	0	0	0	0	0	1	4	0	1	0	4	0	1	0	0	0	0	1	0	0	0	0	0	0	0	1	1
1	3	0	0	4	0	0	0	2	0	0	0	0	1	1	0	0	0	0	0	0	3	0	0	0	0	0	1	1	0	0	1	1	0	1	1	1	0	0	0	0	0	0	0	2	1
1	4	2	1	4	4	0	0	0	0	0	3	4	0	0	0	0	2	0	0	0	3	0	0	2	3	0	1	0	0	0	1	1	0	1	1	1	1	0	0	0	0	1	1	2	1
3	4	3	4	4	4	0	2	4	3	4	0	4	4	3	4	0	4	3	0	2	4	0	0	4	4	0	0	1	0	0	1	0	0	0	1	1	1	0	0	0	0	0	0	1	1
2	3	2	2	2	3	2	0	4	3	2	0	3	2	2	3	0	2	0	0	3	1	1	0	3	3	4	0	1	0	0	1	1	0	1	1	1	1	0	0	1	1	1	0	2	1
1	4	0	0	2	0	0	2	3	0	2	0	0	1	0	0	0	0	0	0	0	1	1	3	4	0	0	0	1	0	0	1	0	0	1	1	0	1	0	0	0	0	0	0	1	2
1	0	1	0	0	0	0	0	0	0	0	1	0	0	0	0	0	0	0	0	0	0	0	0	0	1	0	0	1	4	0	1	0	0	1	0	1	1	0	0	0	0	0	0	2	1
2	0	1	0	2	0	0	2	2	0	0	2	0	3	0	0	4	0	0	1	1	0	0	0	2	0	0	0	1	0	0	1	0	0	0	0	1	1	0	0	1	0	0	0	1	1
1	0	0	0	2	0	0	0	0	0	0	0	0	0	0	0	0	0	0	0	0	0	0	0	1	0	0	0	1	0	0	1	0	0	0	0	1	1	0	0	0	0	0	0	1	1
0	0	1	0	0	0	0	0	0	0	1	0	0	0	0	0	0	0	0	1	0	0	0	0	0	0	0	0	1	0	0	1	0	0	0	0	1	1	0	0	0	0	0	0	1	2
0	1	0	0	2	0	0	0	1	0	0	0	1	1	0	0	0	0	0	0	0	0	0	0	0	2	3	0	1	4	0	1	0	0	0	0	1	0	0	0	0	1	0	0	1	1
1	4	0	2	3	4	0	4	4	0	0	2	3	4	4	4	4	4	0	0	0	4	1	0	2	0	0	0	1	0	0	1	0	0	0	0	1	1	0	0	0	0	0	0	1	1
0	1	0	0	1	3	4	0	3	1	0	0	0	0	0	0	4	0	0	0	0	1	0	0	3	0	1	1	1	0	0	1	0	0	1	0	0	1	0	0	0	1	0	2	0	1
3	4	2	3	4	4	3	3	4	4	3	4	4	4	4	4	4	3	2	0	3	4	0	0	4	2	0	1	1	1	1	1	1	0	0	0	0	1	0	0	0	1	0	2	1	1
1	0	1	0	0	1	0	0	2	0	0	0	4	4	3	0	4	3	3	1	2	4	0	0	0	4	4	0	1	1	0	1	0	0	0	0	1	0	0	0	0	0	0	2	1	2
1	0	1	0	0	0	0	0	3	0	0	3	0	0	0	0	0	0	0	1	0	3	0	0	0	0	3	0	1	0	0	1	1	0	0	1	0	1	0	0	0	1	0	1	1	1
0	0	0	0	2	0	0	0	0	0	0	3	0	1	0	0	0	0	0	2	0	1	1	0	3	4	2	0	1	4	0	1	0	0	0	0	1	1	0	0	0	0	0	2	1	1
1	4	0	0	2	3	0	0	2	0	0	4	4	4	4	0	2	0	0	0	0	0	1	1	0	0	4	0	1	0	0	1	0	0	0	1	1	1	0	0	0	1	0	1	1	2
0	0	0	0	1	0	0	2	3	0	2	0	0	0	0	0	0	0	0	0	0	0	0	0	0	0	0	0	1	2	0	1	0	0	0	0	1	1	0	0	0	1	0	1	0	2
0	0	0	0	2	0	0	2	2	1	0	4	4	0	0	0	0	0	0	0	0	0	0	0	0	4	4	0	0	0	0	1	0	0	0	1	1	1	0	0	0	0	0	1	1	1
1	0	1	0	4	0	0	0	0	0	0	0	0	1	0	0	0	0	0	0	0	0	0	0	0	4	4	0	0	0	0	1	0	0	0	1	1	0	0	1	0	0	1	0	1	2
0	1	0	1	3	2	0	1	1	0	0	0	0	1	0	0	0	0	0	2	0	0	0	0	0	0	0	0	1	4	0	1	1	0	1	0	1	0	0	0	0	0	1	0	1	1
1	0	0	0	0	0	0	0	0	0	0	2	0	1	0	0	0	0	0	1	0	0	0	0	0	0	0	0	1	0	1	1	0	0	0	1	0	0	0	0	0	1	0	0	1	1
1	3	0	3	3	0	0	2	4	0	2	1	1	4	0	0	3	0	0	0	1	0	0	0	4	4	0	0	1	4	0	1	0	0	0	0	1	1	0	0	0	0	0	0	0	1
0	4	0	4	4	4	3	4	4	3	4	3	4	3	3	3	4	3	2	0	0	1	0	0	0	0	0	0	1	4	0	1	0	0	0	0	0	1	0	0	0	0	0	0	1	1
0	3	0	2	3	1	1	1	2	0	2	0	0	1	0	0	0	0	1	2	4	3	0	0	1	0	0	0	1	4	0	1	0	0	1	0	1	0	0	0	0	1	0	0	1	1
4	4	1	4	4	3	4	0	4	3	0	0	3	4	4	0	0	0	2	1	0	0	0	0	0	4	4	0	0	4	1	1	1	0	1	1	1	1	0	0	0	0	0	0	2	1
0	1	0	0	3	0	0	0	0	0	0	4	4	0	4	4	0	0	0	1	0	0	0	0	0	0	0	0	1	0	0	1	0	0	0	0	1	1	0	0	0	0	0	0	1	1
1	3	1	3	3	3	2	2	2	0	0	2	2	1	0	0	0	2	0	1	0	0	1	1	1	0	4	0	1	0	0	1	1	0	1	1	0	1	0	0	0	1	0	0	2	1
1	1	1	2	3	0	0	2	2	0	0	0	0	4	0	0	4	0	0	1	0	0	0	0	0	3	0	0	0	4	0	1	0	0	1	0	1	1	0	0	0	1	1	0	2	1
2	3	0	4	3	3	0	0	2	0	2	0	3	3	0	0	0	1	0		0	0	1	0	3	2	0	0	1	4	0	1	0	0	0	1	1	0	0	0	0	1	0	0	0	2
1	4	2	4	4	0	0	2	4	2	0	0	0	4	2	0	0	3	1	1	0	2	1	1	1	2	4	0	0	0	0	1	0	0	0	0	1	0	0	0	0	1	0	0	2	2
1	0	0	0	4	0	0	1	2	1	0	0	0	3	0	0	2	0	0	0	0	0	0	0	2	0	4	0	0	0	0	1	0	0	0	1	1	1	0	0	0	0	1	0	2	2
2	4	2	2	2	4	0	4	4	4	4	4	4	2	0	0	4	4	4	1	2	4	0	0	0	3	0	0	1	0	0	1	0	0	1	0	1	1	0	0	0	1	0	0	2	2
1	1	1	0	4	0	0	0	1	0	0	0	0	0	0	0	0	0	0	1	0	0	1	1	0	0	4	0	1	0	1	1	0	0	1	1	1	0	0	0	0	0	0	0	2	1
2	4	1	0	4	0	0	0	2	2	0	0	0	2	0	0	0	0	0	1	1	2	0	0	0	4	0	0	0	4	0	1	0	0	1	0	0	1	0	0	0	0	0	0	2	1
1	1	0	2	4	2	0	4	4	1	2	4	2	3	0	0	3	2	1	0	3	0	1	0	0	0	0	0	0	3	0	0	0	0	0	0	0	0	0	0	0	0	0	0	2	2
0	3	3	0	4	2	0	2	0	0	0	2	0	2	0	3	0	0	1	1	0	2	1	1	3	0	1	0	1	0	0	1	0	0	1	1	0	1	0	0	0	1	0	0	2	2
1	3	0	0	2	4	4	0	2	0	0	4	4	1	0	0	0	2	0	1	2	0	0	0	2	0	0	0	1	0	0	1	1	0	0	1	1	1	0	0	0	1	0	0	2	1
2	3	1	0	2	1	0	3	2	1	0	2	1	1	0	0	0	2	0	1	0	2	1	0	0	0	0	0	1	0	0	1	0	0	0	1	1	1	0	0	0	1	0	0	2	2
3	3	1	0	4	4	0	2	3	1	2	2	3	3	1	0	2	3	1	4	4	4	3	1	4	0	0	0	1	0	0	1	1	0	1	1	0	1	0	0	1	1	0	0	2	2
0	3	0	0	2	0	0	0	0	0	0	2	1	2	1	2	0	0	0	0	1	0	0	0	1	4	4	0	1	0	0	1	0	0	0	0	1	0	0	0	0	0	0	0	2	2
1	3	0	4	3	3	0	0	2	0	0	2	4	0	0	0	2	2	0	1	2	3	1	0	3	4	0	0	0	0	1	1	1	0	1	1	1	1	0	0	0	1	0	1	1	1
1	0	1	0	0	0	0	0	3	0	1	0	0	3	0	0	0	0	0	2	1	0	0	0	4	0	0	0	1	4	0	1	0	0	0	0	1	0	0	0	0	0	0	0	0	2
1	3	1	0	1	0	0	3	3	0	0	0	0	1	0	0	2	0	0	0	0	0	0	0	0	4	4	0	0	2	1	1	0	0	0	1	1	1	0	1	0	1	1	0	1	2
1	4	1	0	4	0	0	0	2	0	0	0	4	3	1	0	2	0	0	0	0	1	1	0	0	4	0	0	1	0	0	1	0	0	1	0	0	1	0	0	0	0	0	0	1	2
0	1	0	0	2	2	0	2	0	0	0	2	2	0	0	4	3	2	0	0	0	0	0	0	0	0	4	0	1	4	0	1	0	0	1	0	0	1	0	0	0	0	0	0	1	1
0	0	0	0	2	0	0	1	2	0	1	0	0	0	0	0	0	0	0	1	0	0	0	0	0	0	4	0	1	0	0	1	0	0	0	0	1	1	0	0	0	1	1	0	2	1
1	0	0	0	1	0	4	2	2	0	0	0	0	1	0	0	4	0	0	0	0	0	0	0	0	0	0	0	1	4	0	1	0	0	0	1	1	1	0	0	0	0	0	0	2	1
1	0	0	0	0	0	0	0	0	0	0	1	0	1	0	0	0	0	0	1	2	0	0	0	0	0	0	0	1	4	0	1	0	0	1	1	0	1	0	0	0	1	0	0	2	2
2	4	1	3	3	3	2	0	2	1	2	0	0	4	4	0	2	2	0	0	1	0	3	0	3	1	3	0	1	0	0	1	0	0	0	1	1	0	0	0	0	1	0	0	2	2
1	0	1	0	1	0	0	2	1	0	0	0	0	0	0	0	0	0	0	0	0	0	0	0	0	0	0	0	1	0	0	1	0	0	0	0	1	0	0	0	0	0	1	0	1	2
